# Supplementary material for: Multi-task feature integration and interactive active learning for scene image resizing
Source: Sci Rep. 2025 May 19;15:17381. doi: 10.1038/s41598-025-98917-w (PMC12089501; doi:10.1038/s41598-025-98917-w)
Supplement: Supplementary file 1 — Supplementary Information. [file 41598_2025_98917_MOESM1_ESM.py]

#!/usr/bin/env python3
# -*- coding: utf-8 -*-
"""
Scene Retargeting Algorithm Implementation

This code implements the scene retargeting algorithm described in Section 3
of the paper, including:
1. BING algorithm for extracting object patches
2. Multi-task feature selector
3. LIAL algorithm for computing GSP
4. GMM-based scene retargeting

=============================================================================
USAGE INSTRUCTIONS
=============================================================================

Installation:
-------------
To use this code, you need to install the following dependencies:
    pip install numpy scipy scikit-learn opencv-python matplotlib

Basic Usage:
-----------
1. Command line usage:
    python scene_retargeting.py --input input.jpg --output retargeted.jpg --width 640 --height 480

   Parameters:
   - --input: Input image path (required)
   - --output: Output image path (default: retargeted.jpg)
   - --width: Target width (default: 640)
   - --height: Target height (default: 480)
   - --train_dir: Training images directory (optional)

2. Using in Python code:
    import cv2
    from scene_retargeting import SceneRetargeting

    # Read input image
    image = cv2.imread('input.jpg')

    # Create scene retargeting algorithm instance
    retargeting = SceneRetargeting()

    # Retarget image to specified size
    target_size = (640, 480)  # width and height
    retargeted = retargeting.retarget(image, target_size)

    # Save result
    cv2.imwrite('retargeted.jpg', retargeted)

Using Training Data:
-------------------
For better results, you can provide training images:

    import cv2
    import os
    from scene_retargeting import SceneRetargeting

    # Read training images
    train_images = []
    train_dir = 'training_images/'
    for filename in os.listdir(train_dir):
        if filename.lower().endswith(('.png', '.jpg', '.jpeg')):
            img = cv2.imread(os.path.join(train_dir, filename))
            if img is not None:
                train_images.append(img)

    # Create scene retargeting algorithm instance
    retargeting = SceneRetargeting()

    # Train model
    retargeting.train(train_images)

    # Read input image and retarget
    image = cv2.imread('input.jpg')
    retargeted = retargeting.retarget(image, (640, 480))

    # Save result
    cv2.imwrite('retargeted.jpg', retargeted)

Parameter Tuning:
----------------
The algorithm's performance can be optimized by adjusting the following parameters:

1. BING Algorithm Parameters:
   - max_patches: Maximum number of patches to extract

2. Multi-task Feature Selector Parameters:
   - alpha1 and alpha2: Regularization parameters

3. LIAL Algorithm Parameters:
   - mu: Regularizer weight
   - K: Number of patches to select

4. GMM Parameters:
   - n_components: Number of components in GMM

Example:
    retargeting = SceneRetargeting(alpha1=0.01, alpha2=0.01, mu=0.1, K=20)

For more detailed information, refer to the documentation.
=============================================================================
"""

import os
import numpy as np
import cv2
from scipy import optimize
from sklearn.mixture import GaussianMixture
from sklearn.linear_model import MultiTaskLasso
import matplotlib.pyplot as plt


class BINGObjectness:
    """
    BING (Binarized Normed Gradients) algorithm implementation
    Used to extract object patches from scene images
    """
    
    def __init__(self, model_path=None):
        """
        Initialize BING objectness detector
        
        Parameters:
            model_path: Path to BING model, if None uses OpenCV's default model
        """
        # Try to use OpenCV's objectness module
        try:
            self.objectness = cv2.saliency.ObjectnessBING_create()
            if model_path:
                self.objectness.setTrainingPath(model_path)
        except AttributeError:
            print("Warning: BING objectness module not found in OpenCV, using fallback implementation")
            self.objectness = None
    
    def extract_patches(self, image, max_patches=100):
        """
        Extract object patches from an image
        
        Parameters:
            image: Input image
            max_patches: Maximum number of patches
            
        Returns:
            patches: List of extracted patches, each patch is a (x, y, width, height) tuple
            patch_images: List of extracted patch images
        """
        if self.objectness is not None:
            # Use OpenCV's BING implementation
            self.objectness.setMaxDetections(max_patches)
            success, bounding_boxes = self.objectness.compute(image)
            
            if not success:
                print("BING objectness detection failed, using fallback method")
                return self._fallback_extraction(image, max_patches)
            
            patches = []
            patch_images = []
            
            for box in bounding_boxes:
                x, y, w, h = box
                # Ensure boundaries are within the image
                x = max(0, x)
                y = max(0, y)
                w = min(w, image.shape[1] - x)
                h = min(h, image.shape[0] - y)
                
                if w > 0 and h > 0:
                    patch = image[y:y+h, x:x+w]
                    patches.append((x, y, w, h))
                    patch_images.append(patch)
            
            return patches, patch_images
        else:
            # Use fallback method
            return self._fallback_extraction(image, max_patches)
    
    def _fallback_extraction(self, image, max_patches):
        """
        Fallback method when OpenCV's BING implementation is not available
        Uses simple sliding window and edge detection to simulate object detection
        
        Parameters:
            image: Input image
            max_patches: Maximum number of patches
            
        Returns:
            patches: List of extracted patches
            patch_images: List of extracted patch images
        """
        # Convert to grayscale
        if len(image.shape) == 3:
            gray = cv2.cvtColor(image, cv2.COLOR_BGR2GRAY)
        else:
            gray = image.copy()
        
        # Edge detection
        edges = cv2.Canny(gray, 100, 200)
        
        # Find contours
        contours, _ = cv2.findContours(edges, cv2.RETR_EXTERNAL, cv2.CHAIN_APPROX_SIMPLE)
        
        # Sort contours by area
        contours = sorted(contours, key=cv2.contourArea, reverse=True)
        
        patches = []
        patch_images = []
        
        # Start with the largest contours
        for contour in contours[:max_patches]:
            x, y, w, h = cv2.boundingRect(contour)
            
            # Ensure patch size is reasonable
            if w > 10 and h > 10:
                patch = image[y:y+h, x:x+w]
                patches.append((x, y, w, h))
                patch_images.append(patch)
        
        # If not enough patches found, supplement with sliding window approach
        if len(patches) < max_patches:
            # Define different window sizes
            window_sizes = [(64, 64), (128, 128), (196, 196)]
            
            for win_size in window_sizes:
                win_w, win_h = win_size
                
                for y in range(0, image.shape[0] - win_h, win_h // 2):
                    for x in range(0, image.shape[1] - win_w, win_w // 2):
                        # Check if we've reached the maximum number of patches
                        if len(patches) >= max_patches:
                            break
                        
                        # Extract patch
                        patch = image[y:y+win_h, x:x+win_w]
                        patches.append((x, y, win_w, win_h))
                        patch_images.append(patch)
                    
                    if len(patches) >= max_patches:
                        break
                
                if len(patches) >= max_patches:
                    break
        
        return patches, patch_images


class MultiTaskFeatureSelector:
    """
    Multi-task feature selector
    Used to extract and integrate features from patches
    """
    
    def __init__(self, alpha1=0.01, alpha2=0.01):
        """
        Initialize multi-task feature selector
        
        Parameters:
            alpha1: First regularization parameter in equation (2)
            alpha2: Second regularization parameter in equation (2)
        """
        self.alpha1 = alpha1
        self.alpha2 = alpha2
        self.multi_task_lasso = MultiTaskLasso(alpha=alpha1)
    
    def extract_features(self, patches):
        """
        Extract features from patches
        
        Parameters:
            patches: List of image patches
            
        Returns:
            features: Feature matrix, each row corresponds to features of a patch
        """
        features = []
        
        for patch in patches:
            # Extract multiple low-level features
            
            # 1. Color histogram features
            color_hist = self._extract_color_histogram(patch)
            
            # 2. HOG features
            hog_feat = self._extract_hog_features(patch)
            
            # 3. LBP texture features
            lbp_feat = self._extract_lbp_features(patch)
            
            # 4. SIFT features (simplified)
            sift_feat = self._extract_sift_features(patch)
            
            # Combine all features
            combined_feat = np.concatenate([color_hist, hog_feat, lbp_feat, sift_feat])
            features.append(combined_feat)
        
        return np.array(features)
    
    def _extract_color_histogram(self, patch, bins=32):
        """Extract color histogram features"""
        if len(patch.shape) == 3:  # Color image
            hist = []
            for i in range(3):  # For each channel
                channel_hist = cv2.calcHist([patch], [i], None, [bins], [0, 256])
                channel_hist = channel_hist.flatten() / np.sum(channel_hist)  # Normalize
                hist.extend(channel_hist)
            return np.array(hist)
        else:  # Grayscale image
            hist = cv2.calcHist([patch], [0], None, [bins], [0, 256])
            hist = hist.flatten() / np.sum(hist)  # Normalize
            return hist
    
    def _extract_hog_features(self, patch):
        """Extract HOG features"""
        # Resize image to ensure consistency
        resized = cv2.resize(patch, (64, 64))
        
        # Convert to grayscale
        if len(resized.shape) == 3:
            gray = cv2.cvtColor(resized, cv2.COLOR_BGR2GRAY)
        else:
            gray = resized
        
        # Calculate HOG features
        win_size = (64, 64)
        block_size = (16, 16)
        block_stride = (8, 8)
        cell_size = (8, 8)
        nbins = 9
        
        hog = cv2.HOGDescriptor(win_size, block_size, block_stride, cell_size, nbins)
        hog_feat = hog.compute(gray)
        
        return hog_feat.flatten()
    
    def _extract_lbp_features(self, patch):
        """Extract LBP texture features"""
        # Resize image
        resized = cv2.resize(patch, (64, 64))
        
        # Convert to grayscale
        if len(resized.shape) == 3:
            gray = cv2.cvtColor(resized, cv2.COLOR_BGR2GRAY)
        else:
            gray = resized
        
        # Simplified LBP implementation
        lbp = np.zeros_like(gray)
        for i in range(1, gray.shape[0] - 1):
            for j in range(1, gray.shape[1] - 1):
                center = gray[i, j]
                code = 0
                code |= (gray[i-1, j-1] >= center) << 7
                code |= (gray[i-1, j] >= center) << 6
                code |= (gray[i-1, j+1] >= center) << 5
                code |= (gray[i, j+1] >= center) << 4
                code |= (gray[i+1, j+1] >= center) << 3
                code |= (gray[i+1, j] >= center) << 2
                code |= (gray[i+1, j-1] >= center) << 1
                code |= (gray[i, j-1] >= center) << 0
                lbp[i, j] = code
        
        # Calculate LBP histogram
        hist, _ = np.histogram(lbp.ravel(), bins=256, range=[0, 256])
        hist = hist.astype("float") / np.sum(hist)
        
        return hist
    
    def _extract_sift_features(self, patch, max_keypoints=10):
        """Extract SIFT features (simplified)"""
        # Resize image
        resized = cv2.resize(patch, (64, 64))
        
        # Convert to grayscale
        if len(resized.shape) == 3:
            gray = cv2.cvtColor(resized, cv2.COLOR_BGR2GRAY)
        else:
            gray = resized
        
        # Create SIFT detector
        sift = cv2.SIFT_create()
        
        # Detect keypoints and compute descriptors
        keypoints, descriptors = sift.detectAndCompute(gray, None)
        
        # If no keypoints found, return zero vector
        if descriptors is None:
            return np.zeros(128 * max_keypoints)
        
        # Limit number of keypoints
        if len(keypoints) > max_keypoints:
            keypoints = keypoints[:max_keypoints]
            descriptors = descriptors[:max_keypoints]
        
        # If not enough keypoints, pad with zeros
        if len(keypoints) < max_keypoints:
            padding = np.zeros((max_keypoints - len(keypoints), 128))
            descriptors = np.vstack([descriptors, padding]) if descriptors is not None else padding
        
        return descriptors.flatten()
    
    def select_features(self, X, Y, n_features=100):
        """
        Select features using multi-task Lasso
        
        Parameters:
            X: Feature matrix, shape (n_samples, n_features)
            Y: Label matrix, shape (n_samples, n_tasks)
            n_features: Number of features to select
            
        Returns:
            selected_features: Indices of selected features
            feature_importance: Feature importance scores
        """
        # Use scikit-learn's MultiTaskLasso
        self.multi_task_lasso.fit(X, Y)
        
        # Calculate feature importance
        coef = self.multi_task_lasso.coef_
        feature_importance = np.sum(np.abs(coef), axis=0)
        
        # Select the most important features
        selected_features = np.argsort(feature_importance)[-n_features:]
        
        return selected_features, feature_importance[selected_features]
    
    def transform(self, X, selected_features):
        """
        Transform data using selected features
        
        Parameters:
            X: Feature matrix
            selected_features: Indices of selected features
            
        Returns:
            X_transformed: Transformed feature matrix
        """
        return X[:, selected_features]


class LIALAlgorithm:
    """
    Locality-preserved and Interactive Active Learning (LIAL) algorithm
    Used to detect gaze-focused scene patches and construct GSP
    """
    
    def __init__(self, mu=0.1):
        """
        Initialize LIAL algorithm
        
        Parameters:
            mu: Regularizer weight in equation (9)
        """
        self.mu = mu
    
    def compute_reconstruction_params(self, features):
        """
        Compute reconstruction parameters, corresponding to equation (8)
        
        Parameters:
            features: Patch feature matrix, shape (n_patches, n_features)
            
        Returns:
            S: Reconstruction parameter matrix
        """
        n_patches = features.shape[0]
        S = np.zeros((n_patches, n_patches))
        
        # For each patch
        for i in range(n_patches):
            # Current patch features
            xi = features[i]
            
            # Other patches features
            X = np.delete(features, i, axis=0)
            
            # Calculate reconstruction weights
            # Use ridge regression to solve linear system
            # min ||xi - X.T * w||^2 + alpha * ||w||^2
            alpha = 1e-4  # Regularization parameter
            A = X.T @ X + alpha * np.eye(X.shape[0])
            b = X.T @ xi
            
            try:
                w = np.linalg.solve(A, b)
            except np.linalg.LinAlgError:
                # If matrix is singular, use pseudo-inverse
                w = np.linalg.lstsq(A, b, rcond=None)[0]
            
            # Normalize weights
            if np.sum(w) != 0:
                w = w / np.sum(w)
            
            # Fill S matrix
            S[i, :i] = w[:i]
            S[i, i+1:] = w[i:]
        
        return S
    
    def select_patches(self, features, S, K):
        """
        Select K patches, corresponding to equations (13) and (14)
        
        Parameters:
            features: Patch feature matrix
            S: Reconstruction parameter matrix
            K: Number of patches to select
            
        Returns:
            selected_indices: Indices of selected patches
        """
        n_patches = features.shape[0]
        D = (np.eye(n_patches) - S).T @ (np.eye(n_patches) - S)
        
        # Initialize selected patch indices
        selected_indices = []
        
        # Sequentially select K patches
        for _ in range(K):
            min_error = float('inf')
            best_idx = -1
            
            # For each unselected patch
            for i in range(n_patches):
                if i in selected_indices:
                    continue
                
                # Create current selection diagonal matrix
                Omega = np.zeros((n_patches, n_patches))
                for idx in selected_indices + [i]:
                    Omega[idx, idx] = 1
                
                # Calculate reconstruction error, corresponding to equation (13)
                I = np.eye(n_patches)
                error = np.linalg.norm((self.mu * D + I - Omega) @ features, 'fro')
                
                if error < min_error:
                    min_error = error
                    best_idx = i
            
            if best_idx != -1:
                selected_indices.append(best_idx)
        
        return selected_indices
    
    def compute_gsp(self, features, patches, K):
        """
        Compute Gaze Shift Path (GSP)
        
        Parameters:
            features: Patch feature matrix
            patches: List of patches, each patch is a (x, y, width, height) tuple
            K: Number of patches to select
            
        Returns:
            gsp: Gaze Shift Path, a list of patch indices
            selected_patches: List of selected patches
        """
        # Compute reconstruction parameters
        S = self.compute_reconstruction_params(features)
        
        # Select K patches
        selected_indices = self.select_patches(features, S, K)
        
        # Sort selected patches by spatial position
        # Here we use a simple left-to-right, top-to-bottom order
        selected_patches = [patches[i] for i in selected_indices]
        patch_centers = [(p[0] + p[2]/2, p[1] + p[3]/2) for p in selected_patches]
        
        # Group by y-coordinate (row)
        rows = {}
        for i, (cx, cy) in enumerate(patch_centers):
            row = int(cy / 50)  # Simple row division
            if row not in rows:
                rows[row] = []
            rows[row].append((i, cx))
        
        # Sort patches within each row
        gsp = []
        for row in sorted(rows.keys()):
            # Within each row, sort from left to right
            sorted_row = sorted(rows[row], key=lambda x: x[1])
            gsp.extend([idx for idx, _ in sorted_row])
        
        return gsp, [selected_patches[i] for i in gsp]
    
    def compute_deep_gsp_features(self, gsp_patches, original_features):
        """
        Compute deep GSP features, corresponding to equation (19)
        
        Parameters:
            gsp_patches: List of patches in GSP
            original_features: Original feature matrix
            
        Returns:
            deep_features: Deep GSP features
        """
        # Extract features from patches in GSP
        gsp_features = []
        for patch in gsp_patches:
            # Here we could use more sophisticated deep feature extraction
            # But for simplicity, we use statistical information from original features
            
            # Resize image
            resized = cv2.resize(patch, (64, 64))
            
            # Extract features
            if len(resized.shape) == 3:
                # Color statistics
                means = np.mean(resized, axis=(0, 1))
                stds = np.std(resized, axis=(0, 1))
                
                # Gradient statistics
                gray = cv2.cvtColor(resized, cv2.COLOR_BGR2GRAY)
                dx = cv2.Sobel(gray, cv2.CV_32F, 1, 0)
                dy = cv2.Sobel(gray, cv2.CV_32F, 0, 1)
                magnitude = np.sqrt(dx**2 + dy**2)
                direction = np.arctan2(dy, dx)
                
                mag_mean = np.mean(magnitude)
                mag_std = np.std(magnitude)
                dir_mean = np.mean(direction)
                dir_std = np.std(direction)
                
                # Combine features
                feat = np.concatenate([means, stds, [mag_mean, mag_std, dir_mean, dir_std]])
            else:
                # Grayscale image
                mean = np.mean(resized)
                std = np.std(resized)
                
                # Gradient statistics
                dx = cv2.Sobel(resized, cv2.CV_32F, 1, 0)
                dy = cv2.Sobel(resized, cv2.CV_32F, 0, 1)
                magnitude = np.sqrt(dx**2 + dy**2)
                direction = np.arctan2(dy, dx)
                
                mag_mean = np.mean(magnitude)
                mag_std = np.std(magnitude)
                dir_mean = np.mean(direction)
                dir_std = np.std(direction)
                
                # Combine features
                feat = np.array([mean, std, mag_mean, mag_std, dir_mean, dir_std])
            
            gsp_features.append(feat)
        
        # Convert GSP features to deep features
        # Here we use simple statistical aggregation
        if len(gsp_features) > 0:
            gsp_features = np.vstack(gsp_features)
            
            # Calculate statistics
            mean_feat = np.mean(gsp_features, axis=0)
            max_feat = np.max(gsp_features, axis=0)
            min_feat = np.min(gsp_features, axis=0)
            std_feat = np.std(gsp_features, axis=0)
            
            # Combine statistics as deep features
            deep_features = np.concatenate([mean_feat, max_feat, min_feat, std_feat])
        else:
            # If no GSP features, return zero vector
            deep_features = np.zeros(original_features.shape[1] * 4)
        
        return deep_features


class GMMRetargeting:
    """
    GMM-based scene retargeting
    """
    
    def __init__(self, n_components=5):
        """
        Initialize GMM retargeting
        
        Parameters:
            n_components: Number of components in GMM
        """
        self.gmm = GaussianMixture(n_components=n_components)
        self.is_trained = False
    
    def train(self, deep_features):
        """
        Train GMM model, corresponding to equation (19)
        
        Parameters:
            deep_features: List of deep GSP features
        """
        # Ensure features are 2D array
        if len(deep_features.shape) == 1:
            deep_features = deep_features.reshape(1, -1)
        
        # Train GMM
        self.gmm.fit(deep_features)
        self.is_trained = True
    
    def compute_grid_significance(self, image, deep_feature):
        """
        Compute grid significance, corresponding to equations (20) and (21)
        
        Parameters:
            image: Input image
            deep_feature: Deep GSP feature
            
        Returns:
            h_significance: Horizontal grid significance
            v_significance: Vertical grid significance
        """
        if not self.is_trained:
            raise ValueError("GMM model not trained yet")
        
        # Ensure feature is 2D array
        if len(deep_feature.shape) == 1:
            deep_feature = deep_feature.reshape(1, -1)
        
        # Calculate probability, corresponding to equation (20)
        prob = self.gmm.score_samples(deep_feature)[0]
        
        # Divide image into grids
        h, w = image.shape[:2]
        n_grids = 10  # Number of grids
        
        # Create grids
        h_grids = np.array_split(np.arange(h), n_grids)
        v_grids = np.array_split(np.arange(w), n_grids)
        
        # Initialize grid significance
        h_significance = np.ones(n_grids)
        v_significance = np.ones(n_grids)
        
        # Here we use a simplified method to assign significance
        # In a real application, this should be based on deep features and GMM model
        
        # Calculate image saliency map
        if len(image.shape) == 3:
            gray = cv2.cvtColor(image, cv2.COLOR_BGR2GRAY)
        else:
            gray = image.copy()
        
        # Use gradient magnitude as a simple saliency measure
        dx = cv2.Sobel(gray, cv2.CV_32F, 1, 0)
        dy = cv2.Sobel(gray, cv2.CV_32F, 0, 1)
        magnitude = np.sqrt(dx**2 + dy**2)
        
        # Calculate significance for each horizontal grid
        for i, grid in enumerate(h_grids):
            grid_magnitude = magnitude[grid, :]
            h_significance[i] = np.mean(grid_magnitude) * (1 + 0.1 * prob)
        
        # Calculate significance for each vertical grid
        for i, grid in enumerate(v_grids):
            grid_magnitude = magnitude[:, grid]
            v_significance[i] = np.mean(grid_magnitude) * (1 + 0.1 * prob)
        
        # Normalize significance, corresponding to equation (21)
        h_significance = h_significance / np.sum(h_significance)
        v_significance = v_significance / np.sum(v_significance)
        
        return h_significance, v_significance
    
    def retarget_image(self, image, deep_feature, target_size):
        """
        Retarget image, adjusting size according to grid significance
        
        Parameters:
            image: Input image
            deep_feature: Deep GSP feature
            target_size: Target size, (width, height) tuple
            
        Returns:
            retargeted: Retargeted image
        """
        # Compute grid significance
        h_significance, v_significance = self.compute_grid_significance(image, deep_feature)
        
        # Get original dimensions
        h, w = image.shape[:2]
        target_w, target_h = target_size
        
        # Create grids
        n_grids = len(h_significance)
        h_grids = np.array_split(np.arange(h), n_grids)
        v_grids = np.array_split(np.arange(w), n_grids)
        
        # Calculate new size for each grid
        new_h_sizes = np.round(h_significance * target_h).astype(int)
        new_v_sizes = np.round(v_significance * target_w).astype(int)
        
        # Adjust sizes to match target size
        diff_h = target_h - np.sum(new_h_sizes)
        diff_v = target_w - np.sum(new_v_sizes)
        
        if diff_h != 0:
            # Distribute difference to grid with highest significance
            idx = np.argmax(h_significance)
            new_h_sizes[idx] += diff_h
        
        if diff_v != 0:
            # Distribute difference to grid with highest significance
            idx = np.argmax(v_significance)
            new_v_sizes[idx] += diff_v
        
        # Create retargeted image
        retargeted = np.zeros((target_h, target_w, 3) if len(image.shape) == 3 else (target_h, target_w), dtype=image.dtype)
        
        # Resize each grid and place in retargeted image
        curr_h = 0
        for i, grid in enumerate(h_grids):
            curr_v = 0
            grid_h = len(grid)
            new_grid_h = new_h_sizes[i]
            
            for j, v_grid in enumerate(v_grids):
                grid_v = len(v_grid)
                new_grid_v = new_v_sizes[j]
                
                # Extract grid
                grid_img = image[grid[0]:grid[-1]+1, v_grid[0]:v_grid[-1]+1]
                
                # Resize grid
                if grid_h > 0 and grid_v > 0 and new_grid_h > 0 and new_grid_v > 0:
                    resized_grid = cv2.resize(grid_img, (new_grid_v, new_grid_h))
                    
                    # Place in retargeted image
                    if curr_h + new_grid_h <= target_h and curr_v + new_grid_v <= target_w:
                        retargeted[curr_h:curr_h+new_grid_h, curr_v:curr_v+new_grid_v] = resized_grid
                
                curr_v += new_grid_v
            
            curr_h += new_grid_h
        
        return retargeted


class SceneRetargeting:
    """
    Main class for scene retargeting algorithm
    Implements the complete pipeline described in Algorithm 1
    """
    
    def __init__(self, alpha1=0.01, alpha2=0.01, mu=0.1, K=20):
        """
        Initialize scene retargeting algorithm
        
        Parameters:
            alpha1: First regularization parameter for multi-task feature selector
            alpha2: Second regularization parameter for multi-task feature selector
            mu: Regularizer weight for LIAL algorithm
            K: Number of patches to select
        """
        self.alpha1 = alpha1
        self.alpha2 = alpha2
        self.mu = mu
        self.K = K
        
        # Initialize components
        self.bing = BINGObjectness()
        self.feature_selector = MultiTaskFeatureSelector(alpha1, alpha2)
        self.lial = LIALAlgorithm(mu)
        self.gmm = GMMRetargeting()
        
        # Training data
        self.training_features = []
    
    def train(self, images, labels=None):
        """
        Train scene retargeting model
        
        Parameters:
            images: List of training images
            labels: List of training labels (optional)
        """
        all_deep_features = []
        
        for i, image in enumerate(images):
            print(f"Processing training image {i+1}/{len(images)}")
            
            # 1. Extract object patches using BING algorithm
            patches, patch_images = self.bing.extract_patches(image)
            
            if len(patches) == 0:
                print(f"Warning: No patches found in image {i+1}")
                continue
            
            # 2. Extract patch features
            patch_features = self.feature_selector.extract_features(patch_images)
            
            # If labels are provided, use multi-task feature selection
            if labels is not None and i < len(labels):
                # Create label matrix
                Y = np.zeros((len(patches), len(np.unique(labels))))
                Y[:, labels[i]] = 1
                
                # Select features
                selected_features, _ = self.feature_selector.select_features(patch_features, Y)
                patch_features = self.feature_selector.transform(patch_features, selected_features)
            
            # 3. Compute GSP using LIAL algorithm
            gsp, gsp_patches = self.lial.compute_gsp(patch_features, patch_images, self.K)
            
            # Compute deep GSP features
            deep_feature = self.lial.compute_deep_gsp_features(gsp_patches, patch_features)
            all_deep_features.append(deep_feature)
        
        # 4. Train GMM model
        if len(all_deep_features) > 0:
            all_deep_features = np.vstack(all_deep_features)
            self.gmm.train(all_deep_features)
            self.training_features = all_deep_features
            print(f"GMM model trained with {len(all_deep_features)} deep features")
        else:
            print("Warning: No deep features extracted, GMM model not trained")
    
    def retarget(self, image, target_size):
        """
        Retarget scene image
        
        Parameters:
            image: Input image
            target_size: Target size, (width, height) tuple
            
        Returns:
            retargeted: Retargeted image
        """
        # 1. Extract object patches using BING algorithm
        patches, patch_images = self.bing.extract_patches(image)
        
        if len(patches) == 0:
            print("Warning: No patches found, using simple resize")
            return cv2.resize(image, target_size)
        
        # 2. Extract patch features
        patch_features = self.feature_selector.extract_features(patch_images)
        
        # 3. Compute GSP using LIAL algorithm
        gsp, gsp_patches = self.lial.compute_gsp(patch_features, patch_images, self.K)
        
        # Compute deep GSP features
        deep_feature = self.lial.compute_deep_gsp_features(gsp_patches, patch_features)
        
        # 4. Use GMM for scene retargeting
        retargeted = self.gmm.retarget_image(image, deep_feature, target_size)
        
        return retargeted


def main():
    """Main function, demonstrates the use of scene retargeting algorithm"""
    import argparse
    
    # Parse command line arguments
    parser = argparse.ArgumentParser(description='Scene Retargeting Algorithm')
    parser.add_argument('--input', type=str, required=True, help='Input image path')
    parser.add_argument('--output', type=str, default='retargeted.jpg', help='Output image path')
    parser.add_argument('--width', type=int, default=640, help='Target width')
    parser.add_argument('--height', type=int, default=480, help='Target height')
    parser.add_argument('--train_dir', type=str, help='Training images directory (optional)')
    args = parser.parse_args()
    
    # Read input image
    image = cv2.imread(args.input)
    if image is None:
        print(f"Error: Could not read image {args.input}")
        return
    
    # Create scene retargeting algorithm
    retargeting = SceneRetargeting()
    
    # If training directory provided, train model
    if args.train_dir and os.path.isdir(args.train_dir):
        print(f"Loading training images from {args.train_dir}...")
        train_images = []
        for filename in os.listdir(args.train_dir):
            if filename.lower().endswith(('.png', '.jpg', '.jpeg')):
                img_path = os.path.join(args.train_dir, filename)
                img = cv2.imread(img_path)
                if img is not None:
                    train_images.append(img)
        
        if len(train_images) > 0:
            print(f"Training model with {len(train_images)} images...")
            retargeting.train(train_images)
        else:
            print("Warning: No valid images found in training directory")
    
    # Retarget image
    print(f"Retargeting image to size {args.width}x{args.height}...")
    retargeted = retargeting.retarget(image, (args.width, args.height))
    
    # Save result
    cv2.imwrite(args.output, retargeted)
    print(f"Retargeted image saved to {args.output}")
    
    # Display result
    plt.figure(figsize=(12, 6))
    
    plt.subplot(1, 2, 1)
    plt.title('Original Image')
    plt.imshow(cv2.cvtColor(image, cv2.COLOR_BGR2RGB))
    plt.axis('off')
    
    plt.subplot(1, 2, 2)
    plt.title('Retargeted Image')
    plt.imshow(cv2.cvtColor(retargeted, cv2.COLOR_BGR2RGB))
    plt.axis('off')
    
    plt.tight_layout()
    plt.savefig('comparison.jpg')
    print("Comparison image saved to comparison.jpg")
    
    # If in interactive environment, show image
    try:
        plt.show()
    except:
        pass


if __name__ == "__main__":
    main()
